# Supplementary material for: Targeting Cancer with Redox Catalysis: Manganese Porphyrins and Ascorbate Synergistically Induce Selective Oxidative Stress and Necrotic Cell Death
Source: Cancers (Basel). 2025 Nov 22;17(23):3736. doi: 10.3390/cancers17233736 (PMC12691324; doi:10.3390/cancers17233736)
Supplement: Supplementary file 1 [file cancers-17-03736-s001.zip]

Archive with 12 entries (12 files):
- Figure S1.png
- Figure S2.png
- Video S1.mp4
- Video S10.mp4
- Video S2.mp4
- Video S3.mp4
- Video S4.mp4
- Video S5.mp4
- Video S6.mp4
- Video S7.mp4
- Video S8.mp4
- Video S9.mp4
